# Supplementary material for: Glioma Grading via Analysis of Digital Pathology Images Using Machine Learning
Source: Cancers (Basel). 2020 Mar 2;12(3):578. doi: 10.3390/cancers12030578 (PMC7139732; doi:10.3390/cancers12030578)
Supplement: Supplementary file 1 [file cancers-12-00578-s001.zip]

Archive with 2 entries (2 files):
- cancers-725793-supplementary REVISED .docx
- cancers-725793-table s1.xls
