# Supplementary material for: Glioma Grading via Analysis of Digital Pathology Images Using Machine Learning
Source: Cancers (Basel). 2020 Mar 2;12(3):578. doi: 10.3390/cancers12030578 (PMC7139732; doi:10.3390/cancers12030578)
Supplement: Supplementary file 1 [file cancers-12-00578-s001.zip › cancers-725793-table s1.xls]

## Sheet: PatientRecord
TCGA ID	Histology	Grade	Age at diagnosis	Gender	Molecular subtype	Time to last followup or death (months)	Vital status
TCGA-CS-4938	astrocytoma	2	31	female	IDHmut-non-codel	3574	Alive
TCGA-CS-6667	astrocytoma	2	39	female	IDHmut-non-codel	1469	Alive
TCGA-CS-6668	oligodendroglioma	2	57	female	IDHmut-codel	1519	Alive
TCGA-CS-6669	oligodendroglioma	2	26	female	IDHwt	1494	Alive
TCGA-DB-A4X9	oligoastrocytoma	2	33	female	IDHmut-non-codel	1412	Alive
TCGA-DB-A4XH	oligoastrocytoma	2	53	female	IDHmut-codel	962	Alive
TCGA-DB-A64L	oligodendroglioma	2	67	female	IDHmut-codel	736	Alive
TCGA-DB-A64Q	oligoastrocytoma	2	31	female	IDHmut-codel	182	Alive
TCGA-DB-A64R	oligodendroglioma	2	24	female	IDHmut-codel	955	Alive
TCGA-DB-A64U	oligoastrocytoma	2	38	female	IDHmut-codel	846	Alive
TCGA-DB-A75P	astrocytoma	2	25	female	IDHwt	492	Alive
TCGA-DU-5870	oligodendroglioma	2	34	female	IDHmut-codel	5546	Alive
TCGA-DU-5872	oligoastrocytoma	2	43	female	IDHmut-non-codel	532	Alive
TCGA-DU-5874	oligodendroglioma	2	62	female	IDHmut-codel	461	Alive
TCGA-DU-7008	oligodendroglioma	2	41	female	IDHmut-non-codel	4752	Alive
TCGA-DU-7015	oligodendroglioma	2	41	female	IDHmut-non-codel	2761	Alive
TCGA-DU-7294	oligodendroglioma	2	53	female	IDHmut-codel	2869	Alive
TCGA-DU-8166	oligoastrocytoma	2	29	female	IDHmut-non-codel	516	Alive
TCGA-DU-8167	oligoastrocytoma	2	69	female	IDHmut-non-codel	471	Alive
TCGA-EZ-7264	oligodendroglioma	2	47	female	IDHmut-codel	1201	Alive
TCGA-FG-6691	astrocytoma	2	23	female	IDHmut-non-codel	1257	Alive
TCGA-FG-7643	oligoastrocytoma	2	49	female	IDHwt	611	Alive
TCGA-FG-8189	oligodendroglioma	2	33	female	IDHmut-non-codel	685	Alive
TCGA-FG-A4MT	oligodendroglioma	2	27	female	IDHmut-non-codel	1164	Alive
TCGA-FG-A4MY	oligoastrocytoma	2	44	female	IDHmut-non-codel	721	Alive
TCGA-FG-A60J	oligoastrocytoma	2	47	female	IDHmut-non-codel	449	Alive
TCGA-FG-A60K	oligoastrocytoma	2	34	female	IDHmut-codel	542	Alive
TCGA-FG-A60L	astrocytoma	2	34	female	IDHmut-non-codel	655	Alive
TCGA-FG-A6J1	oligodendroglioma	2	44	female	IDHmut-codel	500	Alive
TCGA-FG-A70Y	oligodendroglioma	2	20	female	IDHmut-non-codel	868	Alive
TCGA-FG-A713	oligoastrocytoma	2	74	female	IDHmut-codel	622	Alive
TCGA-HT-7482	oligoastrocytoma	2	18	female	IDHmut-non-codel	3253	Alive
TCGA-HT-7606	astrocytoma	2	30	female	IDHmut-non-codel	526	Alive
TCGA-HT-7610	oligoastrocytoma	2	25	female	IDHmut-non-codel	1706	Alive
TCGA-HT-7680	astrocytoma	2	32	female	IDHwt	23	Alive
TCGA-HT-7681	oligoastrocytoma	2	29	female	IDHmut-codel	1359	Alive
TCGA-HT-7689	oligodendroglioma	2	58	female	IDHmut-non-codel	455	Alive
TCGA-HT-7693	oligodendroglioma	2	51	female	IDHmut-non-codel	533	Alive
TCGA-HT-7695	oligodendroglioma	2	29	female	IDHmut-codel	442	Alive
TCGA-HT-7877	oligodendroglioma	2	20	female	IDHmut-codel	4	Alive
TCGA-HT-7884	astrocytoma	2	44	female	IDHmut-non-codel	343	Alive
TCGA-HT-7902	oligoastrocytoma	2	30	female	IDHmut-non-codel	956	Alive
TCGA-HT-8010	oligodendroglioma	2	64	female	IDHmut-codel	50	Alive
TCGA-HT-8012	oligodendroglioma	2	30	female	IDHmut-codel	286	Alive
TCGA-HT-8108	oligodendroglioma	2	26	female	IDHmut-non-codel	76	Alive
TCGA-HT-8113	oligodendroglioma	2	49	female	IDHmut-non-codel	900	Alive
TCGA-HT-8558	oligodendroglioma	2	29	female	IDHwt	418	Alive
TCGA-HT-A5R5	oligodendroglioma	2	33	female	IDHmut-non-codel	4	Alive
TCGA-HT-A615	oligodendroglioma	2	38	female	IDHmut-codel	515	Alive
TCGA-HT-A616	astrocytoma	2	36	female	IDHmut-non-codel	55	Alive
TCGA-HT-A61A	oligodendroglioma	2	20	female	IDHmut-non-codel	194	Alive
TCGA-HW-7493	astrocytoma	2	40	female	NA	2107	Alive
TCGA-HW-7495	oligodendroglioma	2	45	female	IDHmut-codel	1078	Alive
TCGA-HW-A5KL	astrocytoma	2	42	female	IDHmut-non-codel	878	Alive
TCGA-QH-A65S	oligoastrocytoma	2	32	female	IDHmut-non-codel	77	Alive
TCGA-QH-A65V	oligodendroglioma	2	43	female	IDHmut-codel	384	Alive
TCGA-QH-A6X5	oligoastrocytoma	2	58	female	IDHmut-codel	497	Alive
TCGA-QH-A6X9	oligodendroglioma	2	73	female	IDHmut-non-codel	58	Alive
TCGA-QH-A6XA	oligoastrocytoma	2	23	female	IDHmut-non-codel	502	Alive
TCGA-R8-A6MO	oligodendroglioma	2	53	female	IDHmut-codel	993	Alive
TCGA-S9-A6TZ	astrocytoma	2	39	female	IDHmut-non-codel	1120	Alive
TCGA-S9-A6U2	oligodendroglioma	2	48	female	IDHmut-codel	908	Alive
TCGA-S9-A6WH	oligoastrocytoma	2	73	female	IDHmut-codel	1173	Alive
TCGA-S9-A6WI	oligoastrocytoma	2	56	female	IDHmut-non-codel	2585	Alive
TCGA-S9-A6WQ	oligoastrocytoma	2	57	female	IDHmut-non-codel	428	Alive
TCGA-S9-A7IQ	oligoastrocytoma	2	45	female	IDHmut-codel	1099	Alive
TCGA-S9-A7QY	oligoastrocytoma	2	35	female	IDHmut-codel	863	Alive
TCGA-S9-A7R3	astrocytoma	2	28	female	IDHmut-non-codel	3013	Alive
TCGA-TM-A7C4	astrocytoma	2	39	female	IDHmut-non-codel	1470	Alive
TCGA-TM-A7CF	astrocytoma	2	41	female	IDHmut-non-codel	1989	Alive
TCGA-VM-A8C8	oligodendroglioma	2	50	female	IDHmut-non-codel	1397	Alive
TCGA-VM-A8C9	astrocytoma	2	37	female	IDHwt	1314	Alive
TCGA-VM-A8CH	astrocytoma	2	24	female	IDHmut-non-codel	714	Alive
TCGA-CS-4944	astrocytoma	2	50	male	IDHmut-non-codel	1828	Alive
TCGA-DB-5278	oligodendroglioma	2	17	male	IDHmut-codel	2772	Alive
TCGA-DB-5279	oligodendroglioma	2	59	male	IDHmut-codel	1354	Alive
TCGA-DB-5280	oligoastrocytoma	2	43	male	IDHmut-non-codel	1112	Alive
TCGA-DB-A4XA	oligoastrocytoma	2	30	male	IDHmut-codel	573	Alive
TCGA-DB-A4XC	oligoastrocytoma	2	26	male	IDHmut-non-codel	1421	Alive
TCGA-DB-A64S	oligoastrocytoma	2	20	male	IDHmut-non-codel	835	Alive
TCGA-DB-A64V	oligodendroglioma	2	54	male	IDHmut-codel	889	Alive
TCGA-DB-A75M	astrocytoma	2	47	male	IDHmut-non-codel	544	Alive
TCGA-DH-A66F	oligodendroglioma	2	49	male	IDHmut-codel	523	Alive
TCGA-DH-A7US	oligodendroglioma	2	50	male	IDHmut-codel	706	Alive
TCGA-DU-5849	oligodendroglioma	2	48	male	IDHmut-codel	443	Alive
TCGA-DU-5853	oligoastrocytoma	2	29	male	IDHmut-non-codel	407	Alive
TCGA-DU-7306	oligoastrocytoma	2	67	male	IDHmut-non-codel	1277	Alive
TCGA-DU-8164	oligodendroglioma	2	51	male	IDHmut-codel	651	Alive
TCGA-F6-A8O3	oligodendroglioma	2	34	male	IDHmut-codel	7	Alive
TCGA-F6-A8O4	astrocytoma	2	44	male	IDHmut-non-codel	6	Alive
TCGA-FG-5964	oligodendroglioma	2	62	male	IDHmut-codel	1588	Alive
TCGA-FG-6689	astrocytoma	2	30	male	IDHmut-non-codel	454	Alive
TCGA-FG-6690	oligodendroglioma	2	70	male	IDHmut-non-codel	1294	Alive
TCGA-FG-7634	oligodendroglioma	2	28	male	IDHmut-codel	467	Alive
TCGA-FG-7637	oligoastrocytoma	2	49	male	IDHmut-non-codel	1219	Alive
TCGA-FG-7641	oligodendroglioma	2	31	male	IDHmut-codel	627	Alive
TCGA-FG-8182	oligodendroglioma	2	35	male	IDHmut-non-codel	416	Alive
TCGA-FG-8187	oligoastrocytoma	2	31	male	IDHmut-codel	611	Alive
TCGA-FG-8188	oligoastrocytoma	2	41	male	IDHmut-non-codel	455	Alive
TCGA-FG-A4MX	astrocytoma	2	47	male	IDHmut-non-codel	569	Alive
TCGA-FG-A6IZ	oligodendroglioma	2	60	male	IDHmut-codel	457	Alive
TCGA-HT-7467	oligodendroglioma	2	54	male	IDHmut-codel	3	Alive
TCGA-HT-7473	oligoastrocytoma	2	28	male	IDHmut-non-codel	503	Alive
TCGA-HT-7474	oligoastrocytoma	2	52	male	IDHmut-non-codel	114	Alive
TCGA-HT-7476	astrocytoma	2	26	male	IDHmut-non-codel	199	Alive
TCGA-HT-7478	astrocytoma	2	36	male	IDHmut-non-codel	194	Alive
TCGA-HT-7480	oligodendroglioma	2	33	male	IDHmut-codel	2287	Alive
TCGA-HT-7481	oligodendroglioma	2	39	male	IDHmut-codel	2918	Alive
TCGA-HT-7483	oligoastrocytoma	2	14	male	IDHmut-non-codel	5255	Alive
TCGA-HT-7485	astrocytoma	2	42	male	IDHmut-non-codel	122	Alive
TCGA-HT-7602	oligodendroglioma	2	21	male	IDHmut-non-codel	908	Alive
TCGA-HT-7603	oligodendroglioma	2	29	male	IDHmut-non-codel	705	Alive
TCGA-HT-7604	astrocytoma	2	50	male	IDHmut-non-codel	3725	Alive
TCGA-HT-7605	oligodendroglioma	2	38	male	IDHmut-codel	139	Alive
TCGA-HT-7608	oligoastrocytoma	2	61	male	IDHmut-codel	671	Alive
TCGA-HT-7611	oligoastrocytoma	2	36	male	IDHmut-non-codel	1752	Alive
TCGA-HT-7676	oligodendroglioma	2	26	male	IDHmut-non-codel	5	Alive
TCGA-HT-7692	oligoastrocytoma	2	43	male	IDHmut-codel	90	Alive
TCGA-HT-7854	astrocytoma	2	62	male	IDHwt	1201	Alive
TCGA-HT-7858	astrocytoma	2	28	male	IDHmut-non-codel	1540	Alive
TCGA-HT-7873	oligoastrocytoma	2	29	male	IDHmut-non-codel	718	Alive
TCGA-HT-7875	oligodendroglioma	2	56	male	IDHmut-codel	10	Alive
TCGA-HT-7880	oligoastrocytoma	2	30	male	IDHmut-non-codel	162	Alive
TCGA-HT-7881	oligodendroglioma	2	38	male	IDHmut-codel	1079	Alive
TCGA-HT-8015	astrocytoma	2	21	male	IDHwt	3	Alive
TCGA-HT-8107	oligodendroglioma	2	62	male	IDHwt	14	Alive
TCGA-HT-A5RB	astrocytoma	2	24	male	IDHmut-non-codel	3	Alive
TCGA-HT-A614	oligoastrocytoma	2	47	male	IDHmut-non-codel	82	Alive
TCGA-HT-A617	oligodendroglioma	2	47	male	IDHwt	491	Alive
TCGA-HT-A74J	oligoastrocytoma	2	33	male	IDHmut-non-codel	320	Alive
TCGA-HW-7487	oligodendroglioma	2	39	male	IDHmut-codel	1382	Alive
TCGA-HW-7490	astrocytoma	2	41	male	IDHmut-non-codel	1387	Alive
TCGA-HW-7491	oligodendroglioma	2	35	male	IDHmut-codel	2078	Alive
TCGA-HW-8322	oligodendroglioma	2	39	male	IDHmut-codel	758	Alive
TCGA-HW-A5KM	astrocytoma	2	35	male	IDHmut-non-codel	630	Alive
TCGA-QH-A65Z	oligodendroglioma	2	54	male	IDHmut-codel	427	Alive
TCGA-QH-A6CZ	oligoastrocytoma	2	38	male	IDHmut-codel	279	Alive
TCGA-QH-A6X3	oligoastrocytoma	2	27	male	IDHmut-non-codel	313	Alive
TCGA-R8-A6MK	oligodendroglioma	2	40	male	IDHmut-codel	2702	Alive
TCGA-S9-A6TU	astrocytoma	2	38	male	IDHmut-non-codel	2650	Alive
TCGA-S9-A6TY	oligodendroglioma	2	50	male	IDHmut-codel	1076	Alive
TCGA-S9-A6U5	astrocytoma	2	33	male	IDHmut-codel	992	Alive
TCGA-S9-A6UB	oligodendroglioma	2	52	male	IDHmut-codel	3761	Alive
TCGA-S9-A6WE	oligodendroglioma	2	34	male	IDHmut-codel	4113	Alive
TCGA-S9-A6WO	astrocytoma	2	29	male	IDHmut-non-codel	566	Alive
TCGA-S9-A7J1	oligodendroglioma	2	43	male	IDHmut-codel	249	Alive
TCGA-S9-A7QZ	oligodendroglioma	2	41	male	IDHmut-codel	826	Alive
TCGA-S9-A7R7	astrocytoma	2	27	male	IDHmut-non-codel	3000	Alive
TCGA-TM-A7C5	oligoastrocytoma	2	30	male	IDHmut-codel	1500	Alive
TCGA-TM-A7CA	astrocytoma	2	44	male	IDHmut-non-codel	1058	Alive
TCGA-TM-A84Q	astrocytoma	2	31	male	IDHmut-non-codel	772	Alive
TCGA-TM-A84R	oligodendroglioma	2	46	male	IDHmut-codel	566	Alive
TCGA-TM-A84T	oligoastrocytoma	2	19	male	IDHmut-non-codel	724	Alive
TCGA-VM-A8CA	oligodendroglioma	2	54	male	IDHmut-non-codel	411	Alive
TCGA-VM-A8CE	oligodendroglioma	2	25	male	IDHmut-codel	1191	Alive
TCGA-W9-A837	oligodendroglioma	2	47	male	IDHmut-codel	1553	Alive
TCGA-WH-A86K	astrocytoma	2	65	male	IDHmut-non-codel	405	Alive
TCGA-DU-6400	oligodendroglioma	2	66	female	IDHmut-codel	37	Deceased
TCGA-DU-6401	oligodendroglioma	2	31	female	IDHmut-non-codel	2660	Deceased
TCGA-DU-6407	oligodendroglioma	2	35	female	IDHmut-non-codel	2875	Deceased
TCGA-DU-7009	oligodendroglioma	2	32	female	IDHmut-codel	4695	Deceased
TCGA-FG-5965	oligoastrocytoma	2	39	female	IDHmut-non-codel	1120	Deceased
TCGA-FG-A711	oligodendroglioma	2	33	female	IDHmut-non-codel	1481	Deceased
TCGA-HT-7607	astrocytoma	2	61	female	IDHmut-codel	96	Deceased
TCGA-HT-8013	oligoastrocytoma	2	37	female	IDHmut-non-codel	1933	Deceased
TCGA-HT-8018	oligoastrocytoma	2	40	female	IDHmut-non-codel	1152	Deceased
TCGA-CS-5395	oligodendroglioma	2	43	male	IDHwt	639	Deceased
TCGA-DB-A64O	oligoastrocytoma	2	59	male	IDHwt	775	Deceased
TCGA-DU-6395	oligoastrocytoma	2	31	male	IDHmut-non-codel	1491	Deceased
TCGA-DU-6399	oligodendroglioma	2	54	male	IDHmut-non-codel	2000	Deceased
TCGA-DU-7007	astrocytoma	2	33	male	IDHmut-non-codel	1915	Deceased
TCGA-DU-7011	oligoastrocytoma	2	25	male	IDHmut-non-codel	3200	Deceased
TCGA-DU-7301	oligodendroglioma	2	53	male	IDHmut-non-codel	788	Deceased
TCGA-HW-7489	oligoastrocytoma	2	38	male	IDHmut-non-codel	1262	Deceased
TCGA-IK-7675	oligodendroglioma	2	43	male	IDHmut-non-codel	578	Deceased
TCGA-QH-A6CX	astrocytoma	2	66	male	IDHwt	372	Deceased
TCGA-S9-A6U8	astrocytoma	2	24	male	IDHmut-non-codel	2988	Deceased
TCGA-S9-A7R1	oligodendroglioma	2	35	male	IDHmut-codel	5166	Deceased
TCGA-TM-A84C	astrocytoma	2	32	male	IDHwt	492	Deceased
TCGA-TM-A84L	oligoastrocytoma	2	31	male	IDHmut-non-codel	1242	Deceased
TCGA-DU-7014	oligodendroglioma	2	59	male	NA	3571	Deceased
TCGA-CS-5396	oligodendroglioma	3	53	female	IDHmut-codel	1631	Alive
TCGA-CS-6665	astrocytoma	3	51	female	IDHmut-non-codel	1568	Alive
TCGA-DB-5270	oligoastrocytoma	3	38	female	IDHmut-non-codel	3733	Alive
TCGA-DB-5274	oligoastrocytoma	3	37	female	IDHmut-codel	2289	Alive
TCGA-DB-A4XE	oligoastrocytoma	3	27	female	IDHmut-non-codel	1139	Alive
TCGA-DB-A4XF	astrocytoma	3	41	female	IDHmut-non-codel	1021	Alive
TCGA-DB-A64X	astrocytoma	3	56	female	IDHmut-non-codel	563	Alive
TCGA-DB-A75K	oligoastrocytoma	3	55	female	IDHmut-codel	368	Alive
TCGA-DB-A75L	astrocytoma	3	36	female	IDHmut-non-codel	342	Alive
TCGA-DH-5144	oligodendroglioma	3	56	female	IDHmut-codel	748	Alive
TCGA-DH-A66D	astrocytoma	3	43	female	IDHmut-non-codel	846	Alive
TCGA-DH-A66G	oligodendroglioma	3	49	female	IDHmut-non-codel	523	Alive
TCGA-DH-A7UR	oligodendroglioma	3	59	female	IDHmut-codel	1650	Alive
TCGA-DU-5847	astrocytoma	3	34	female	IDHwt	548	Alive
TCGA-DU-5851	oligoastrocytoma	3	40	female	IDHmut-non-codel	531	Alive
TCGA-DU-5854	astrocytoma	3	57	female	IDHwt	257	Alive
TCGA-DU-5855	oligoastrocytoma	3	49	female	IDHmut-non-codel	207	Alive
TCGA-DU-6392	astrocytoma	3	35	female	IDHwt	6423	Alive
TCGA-DU-7302	oligodendroglioma	3	48	female	IDHmut-codel	1834	Alive
TCGA-DU-7309	oligodendroglioma	3	41	female	IDHmut-non-codel	84	Alive
TCGA-DU-8165	oligodendroglioma	3	60	female	IDHwt	582	Alive
TCGA-DU-8168	oligodendroglioma	3	55	female	IDHmut-codel	431	Alive
TCGA-FG-6688	astrocytoma	3	59	female	IDHwt	571	Alive
TCGA-FG-7638	oligodendroglioma	3	31	female	IDHmut-codel	686	Alive
TCGA-FG-8186	oligoastrocytoma	3	42	female	IDHmut-codel	487	Alive
TCGA-FG-A6J3	astrocytoma	3	52	female	IDHmut-non-codel	677	Alive
TCGA-FG-A87N	astrocytoma	3	37	female	IDHmut-non-codel	567	Alive
TCGA-FG-A87Q	astrocytoma	3	61	female	IDHwt	174	Alive
TCGA-HT-7471	oligodendroglioma	3	37	female	IDHmut-codel	4	Alive
TCGA-HT-7601	astrocytoma	3	30	female	IDHmut-non-codel	153	Alive
TCGA-HT-7686	astrocytoma	3	29	female	IDHmut-non-codel	1300	Alive
TCGA-HT-7857	astrocytoma	3	24	female	IDHwt	7	Alive
TCGA-HT-7860	astrocytoma	3	60	female	IDHwt	15	Alive
TCGA-HT-7874	oligodendroglioma	3	41	female	IDHmut-codel	1130	Alive
TCGA-HT-8019	oligodendroglioma	3	34	female	IDHwt	1004	Alive
TCGA-HT-8104	astrocytoma	3	51	female	IDHwt	372	Alive
TCGA-HT-8563	astrocytoma	3	30	female	IDHmut-non-codel	860	Alive
TCGA-HT-A4DS	astrocytoma	3	55	female	IDHwt	7	Alive
TCGA-HT-A4DV	oligodendroglioma	3	51	female	IDHmut-codel	792	Alive
TCGA-HT-A5R7	astrocytoma	3	33	female	IDHmut-non-codel	615	Alive
TCGA-HT-A5R9	oligodendroglioma	3	48	female	IDHmut-codel	2	Alive
TCGA-HT-A5RA	astrocytoma	3	65	female	IDHwt	832	Alive
TCGA-HT-A618	astrocytoma	3	37	female	IDHmut-non-codel	512	Alive
TCGA-KT-A7W1	astrocytoma	3	45	female	IDHwt	438	Alive
TCGA-QH-A65R	oligodendroglioma	3	38	female	IDHmut-codel	461	Alive
TCGA-QH-A65X	oligoastrocytoma	3	28	female	IDHmut-codel	482	Alive
TCGA-QH-A6CU	oligodendroglioma	3	52	female	IDHmut-codel	451	Alive
TCGA-QH-A6X8	oligodendroglioma	3	56	female	IDHmut-codel	509	Alive
TCGA-QH-A870	oligoastrocytoma	3	38	female	IDHmut-non-codel	395	Alive
TCGA-S9-A6U1	astrocytoma	3	22	female	IDHmut-non-codel	785	Alive
TCGA-S9-A6WM	astrocytoma	3	59	female	IDHwt	604	Alive
TCGA-S9-A6WN	astrocytoma	3	38	female	IDHmut-codel	805	Alive
TCGA-S9-A7IZ	astrocytoma	3	48	female	IDHmut-non-codel	608	Alive
TCGA-S9-A7J0	oligodendroglioma	3	30	female	IDHmut-non-codel	609	Alive
TCGA-S9-A7J3	oligodendroglioma	3	52	female	IDHmut-codel	629	Alive
TCGA-S9-A7QW	astrocytoma	3	54	female	IDHmut-non-codel	458	Alive
TCGA-S9-A7QX	astrocytoma	3	36	female	IDHmut-non-codel	564	Alive
TCGA-TM-A84G	oligodendroglioma	3	54	female	IDHmut-codel	1236	Alive
TCGA-TM-A84H	oligoastrocytoma	3	44	female	IDHmut-non-codel	926	Alive
TCGA-VV-A86M	astrocytoma	3	36	female	IDHmut-non-codel	487	Alive
TCGA-WY-A858	astrocytoma	3	32	female	IDHmut-non-codel	1337	Alive
TCGA-CS-5393	astrocytoma	3	39	male	IDHmut-non-codel	1222	Alive
TCGA-CS-5394	astrocytoma	3	40	male	IDHmut-non-codel	8	Alive
TCGA-CS-6666	astrocytoma	3	22	male	IDHmut-non-codel	1428	Alive
TCGA-CS-6670	oligodendroglioma	3	43	male	IDHmut-codel	1426	Alive
TCGA-DB-5273	astrocytoma	3	33	male	IDHmut-non-codel	2493	Alive
TCGA-DB-5275	oligoastrocytoma	3	36	male	IDHmut-non-codel	1458	Alive
TCGA-DB-5276	oligoastrocytoma	3	32	male	IDHmut-non-codel	2218	Alive
TCGA-DB-5281	oligoastrocytoma	3	61	male	IDHmut-non-codel	2381	Alive
TCGA-DB-A4XB	astrocytoma	3	38	male	IDHmut-non-codel	919	Alive
TCGA-DB-A4XD	astrocytoma	3	32	male	IDHmut-non-codel	1210	Alive
TCGA-DB-A4XG	oligodendroglioma	3	34	male	IDHmut-codel	2219	Alive
TCGA-DB-A64P	oligodendroglioma	3	40	male	IDHmut-codel	916	Alive
TCGA-DB-A75O	astrocytoma	3	29	male	IDHmut-non-codel	935	Alive
TCGA-DH-5141	oligodendroglioma	3	32	male	IDHmut-codel	968	Alive
TCGA-DH-5142	astrocytoma	3	29	male	IDHmut-non-codel	1943	Alive
TCGA-DH-5143	oligoastrocytoma	3	30	male	IDHmut-non-codel	1401	Alive
TCGA-DH-A66B	astrocytoma	3	52	male	IDHmut-non-codel	1279	Alive
TCGA-DH-A7UU	astrocytoma	3	43	male	IDHmut-non-codel	417	Alive
TCGA-DH-A7UV	astrocytoma	3	49	male	IDHmut-non-codel	566	Alive
TCGA-DU-6410	oligodendroglioma	3	56	male	IDHmut-codel	242	Alive
TCGA-DU-6542	oligoastrocytoma	3	25	male	IDHmut-non-codel	73	Alive
TCGA-DU-7019	oligoastrocytoma	3	39	male	IDHmut-non-codel	800	Alive
TCGA-DU-8163	oligoastrocytoma	3	29	male	IDHmut-non-codel	629	Alive
TCGA-FG-5962	oligodendroglioma	3	54	male	IDHmut-codel	1453	Alive
TCGA-FG-7636	astrocytoma	3	48	male	IDHmut-non-codel	544	Alive
TCGA-FG-8181	oligoastrocytoma	3	23	male	IDHwt	862	Alive
TCGA-FG-8185	astrocytoma	3	37	male	IDHmut-non-codel	433	Alive
TCGA-FG-8191	oligodendroglioma	3	30	male	IDHmut-non-codel	992	Alive
TCGA-FG-A4MU	oligoastrocytoma	3	58	male	IDHwt	326	Alive
TCGA-FN-7833	oligoastrocytoma	3	25	male	IDHmut-non-codel	837	Alive
TCGA-HT-7468	oligodendroglioma	3	30	male	IDHmut-codel	203	Alive
TCGA-HT-7475	oligoastrocytoma	3	67	male	IDHmut-non-codel	530	Alive
TCGA-HT-7477	astrocytoma	3	62	male	IDHmut-non-codel	738	Alive
TCGA-HT-7479	astrocytoma	3	44	male	IDHmut-non-codel	1227	Alive
TCGA-HT-7609	oligoastrocytoma	3	34	male	IDHmut-non-codel	1399	Alive
TCGA-HT-7620	oligodendroglioma	3	40	male	IDHmut-codel	434	Alive
TCGA-HT-7677	oligodendroglioma	3	53	male	IDHmut-codel	494	Alive
TCGA-HT-7684	oligoastrocytoma	3	58	male	IDHmut-non-codel	184	Alive
TCGA-HT-7687	oligodendroglioma	3	74	male	IDHmut-codel	3	Alive
TCGA-HT-7688	oligodendroglioma	3	59	male	IDHmut-non-codel	964	Alive
TCGA-HT-7690	oligoastrocytoma	3	29	male	IDHmut-non-codel	3	Alive
TCGA-HT-7694	oligodendroglioma	3	60	male	IDHmut-codel	210	Alive
TCGA-HT-7855	astrocytoma	3	39	male	IDHmut-non-codel	585	Alive
TCGA-HT-7856	oligodendroglioma	3	35	male	IDHmut-codel	1189	Alive
TCGA-HT-7879	oligoastrocytoma	3	31	male	IDHmut-non-codel	112	Alive
TCGA-HT-8011	astrocytoma	3	55	male	IDHwt	494	Alive
TCGA-HT-8105	oligodendroglioma	3	54	male	IDHmut-codel	190	Alive
TCGA-HT-8106	astrocytoma	3	53	male	IDHmut-non-codel	3	Alive
TCGA-HT-8109	oligodendroglioma	3	64	male	IDHmut-codel	169	Alive
TCGA-HT-8110	astrocytoma	3	57	male	IDHwt	419	Alive
TCGA-HT-8111	oligoastrocytoma	3	32	male	IDHmut-non-codel	7	Alive
TCGA-HT-8114	oligoastrocytoma	3	36	male	IDHmut-non-codel	1040	Alive
TCGA-HT-8564	astrocytoma	3	47	male	IDHwt	478	Alive
TCGA-HT-A74H	astrocytoma	3	62	male	IDHwt	74	Alive
TCGA-HT-A74O	astrocytoma	3	34	male	IDHmut-non-codel	3	Alive
TCGA-HW-8320	astrocytoma	3	36	male	IDHmut-non-codel	1217	Alive
TCGA-HW-8321	astrocytoma	3	31	male	IDHmut-non-codel	1294	Alive
TCGA-IK-8125	oligoastrocytoma	3	62	male	IDHmut-codel	1301	Alive
TCGA-KT-A74X	oligoastrocytoma	3	26	male	IDHmut-codel	438	Alive
TCGA-QH-A6CV	oligoastrocytoma	3	51	male	IDHwt	442	Alive
TCGA-QH-A6CW	oligoastrocytoma	3	43	male	IDHmut-non-codel	414	Alive
TCGA-QH-A6CY	oligoastrocytoma	3	38	male	IDHmut-codel	408	Alive
TCGA-QH-A6X4	oligoastrocytoma	3	47	male	IDHmut-codel	442	Alive
TCGA-QH-A6XC	astrocytoma	3	48	male	IDHwt	508	Alive
TCGA-R8-A6ML	oligodendroglioma	3	52	male	IDHmut-codel	2860	Alive
TCGA-S9-A6TV	oligoastrocytoma	3	50	male	IDHmut-non-codel	571	Alive
TCGA-S9-A6TW	oligodendroglioma	3	40	male	IDHmut-codel	1250	Alive
TCGA-S9-A6TX	oligodendroglioma	3	46	male	IDHmut-codel	1245	Alive
TCGA-S9-A6U6	astrocytoma	3	28	male	IDHmut-non-codel	1069	Alive
TCGA-S9-A6U9	astrocytoma	3	36	male	IDHmut-non-codel	2918	Alive
TCGA-S9-A6WD	oligodendroglioma	3	58	male	IDHmut-codel	2289	Alive
TCGA-S9-A6WG	astrocytoma	3	31	male	IDHmut-non-codel	2602	Alive
TCGA-S9-A6WL	astrocytoma	3	52	male	IDHmut-codel	946	Alive
TCGA-S9-A6WP	oligoastrocytoma	3	42	male	IDHmut-codel	567	Alive
TCGA-S9-A7IY	oligoastrocytoma	3	39	male	IDHmut-codel	715	Alive
TCGA-S9-A7J2	oligodendroglioma	3	25	male	IDHmut-codel	62	Alive
TCGA-S9-A7R4	astrocytoma	3	46	male	IDHmut-non-codel	914	Alive
TCGA-S9-A89V	astrocytoma	3	70	male	IDHwt	569	Alive
TCGA-S9-A89Z	astrocytoma	3	40	male	IDHmut-non-codel	623	Alive
TCGA-TM-A84F	astrocytoma	3	48	male	IDHmut-non-codel	1796	Alive
TCGA-TM-A84J	oligodendroglioma	3	63	male	IDHwt	735	Alive
TCGA-TM-A84M	oligodendroglioma	3	40	male	IDHmut-codel	754	Alive
TCGA-TM-A84S	oligodendroglioma	3	36	male	IDHmut-codel	454	Alive
TCGA-VM-A8CB	oligodendroglioma	3	33	male	IDHmut-codel	3	Alive
TCGA-VV-A829	oligoastrocytoma	3	44	male	IDHmut-codel	1127	Alive
TCGA-CS-4942	astrocytoma	3	44	female	IDHmut-non-codel	1335	Deceased
TCGA-CS-5397	astrocytoma	3	54	female	IDHwt	194	Deceased
TCGA-DB-A64W	oligoastrocytoma	3	65	female	IDHmut-codel	438	Deceased
TCGA-DH-5140	oligoastrocytoma	3	38	female	IDHwt	607	Deceased
TCGA-DU-5852	oligoastrocytoma	3	61	female	IDHwt	205	Deceased
TCGA-DU-6396	oligoastrocytoma	3	31	female	IDHmut-non-codel	2286	Deceased
TCGA-DU-6403	oligoastrocytoma	3	60	female	IDHwt	354	Deceased
TCGA-DU-6404	oligodendroglioma	3	24	female	IDHwt	4068	Deceased
TCGA-DU-6405	astrocytoma	3	51	female	IDHwt	605	Deceased
TCGA-DU-6406	oligoastrocytoma	3	59	female	IDHwt	512	Deceased
TCGA-DU-6408	oligodendroglioma	3	23	female	IDHmut-non-codel	3470	Deceased
TCGA-DU-7006	astrocytoma	3	60	female	IDHwt	349	Deceased
TCGA-DU-7010	astrocytoma	3	58	female	IDHmut-non-codel	456	Deceased
TCGA-DU-7012	astrocytoma	3	74	female	IDHwt	199	Deceased
TCGA-DU-7018	oligodendroglioma	3	57	female	IDHmut-codel	933	Deceased
TCGA-DU-7290	astrocytoma	3	45	female	IDHwt	315	Deceased
TCGA-DU-7298	astrocytoma	3	38	female	IDHmut-non-codel	576	Deceased
TCGA-DU-7300	oligodendroglioma	3	53	female	IDHmut-codel	1886	Deceased
TCGA-DU-8158	astrocytoma	3	57	female	IDHwt	155	Deceased
TCGA-DU-8161	oligoastrocytoma	3	63	female	IDHwt	722	Deceased
TCGA-DU-8162	oligoastrocytoma	3	61	female	IDHwt	444	Deceased
TCGA-HT-A5RC	astrocytoma	3	70	female	IDHwt	162	Deceased
TCGA-HW-8319	astrocytoma	3	34	female	IDHmut-non-codel	1209	Deceased
TCGA-S9-A6TS	astrocytoma	3	48	female	IDHmut-non-codel	1891	Deceased
TCGA-S9-A7IS	astrocytoma	3	33	female	IDHmut-non-codel	241	Deceased
TCGA-S9-A7R8	astrocytoma	3	44	female	IDHmut-non-codel	961	Deceased
TCGA-TM-A7C3	astrocytoma	3	43	female	IDHwt	1666	Deceased
TCGA-TM-A84O	oligodendroglioma	3	61	female	IDHmut-codel	1011	Deceased
TCGA-CS-4941	astrocytoma	3	67	male	IDHwt	234	Deceased
TCGA-CS-4943	astrocytoma	3	37	male	IDHmut-non-codel	1106	Deceased
TCGA-CS-6186	oligoastrocytoma	3	58	male	IDHwt	538	Deceased
TCGA-CS-6188	astrocytoma	3	48	male	IDHwt	814	Deceased
TCGA-CS-6290	astrocytoma	3	31	male	IDHmut-non-codel	1137	Deceased
TCGA-DB-5277	astrocytoma	3	34	male	IDHmut-non-codel	1547	Deceased
TCGA-DH-A669	oligodendroglioma	3	70	male	IDHmut-codel	919	Deceased
TCGA-DH-A7UT	astrocytoma	3	30	male	IDHmut-non-codel	531	Deceased
TCGA-DU-6393	oligodendroglioma	3	66	male	IDHmut-codel	1585	Deceased
TCGA-DU-6394	oligodendroglioma	3	53	male	IDHmut-codel	682	Deceased
TCGA-DU-6397	oligodendroglioma	3	45	male	IDHmut-codel	1401	Deceased
TCGA-DU-6402	astrocytoma	3	52	male	IDHwt	214	Deceased
TCGA-DU-7013	astrocytoma	3	59	male	IDHwt	269	Deceased
TCGA-DU-7292	astrocytoma	3	69	male	IDHwt	242	Deceased
TCGA-DU-7299	astrocytoma	3	33	male	IDHmut-non-codel	1339	Deceased
TCGA-DU-7304	oligoastrocytoma	3	43	male	IDHmut-non-codel	709	Deceased
TCGA-FG-5963	astrocytoma	3	23	male	IDHwt	775	Deceased
TCGA-FG-6692	oligodendroglioma	3	63	male	IDHwt	561	Deceased
TCGA-FG-A4MW	oligoastrocytoma	3	63	male	IDHwt	559	Deceased
TCGA-HT-7469	oligodendroglioma	3	30	male	IDHwt	351	Deceased
TCGA-HT-7470	oligodendroglioma	3	37	male	IDHmut-non-codel	1220	Deceased
TCGA-HT-7616	oligodendroglioma	3	75	male	IDHmut-codel	7	Deceased
TCGA-HT-7882	oligodendroglioma	3	66	male	IDHwt	113	Deceased
TCGA-HW-A5KJ	oligodendroglioma	3	68	male	IDHmut-codel	962	Deceased
TCGA-HW-A5KK	astrocytoma	3	64	male	IDHwt	388	Deceased
TCGA-S9-A6U0	astrocytoma	3	46	male	IDHwt	742	Deceased
TCGA-S9-A6UA	astrocytoma	3	66	male	IDHwt	178	Deceased
TCGA-S9-A7IX	astrocytoma	3	57	male	IDHwt	819	Deceased
TCGA-S9-A7R2	astrocytoma	3	69	male	IDHwt	316	Deceased
TCGA-TM-A84B	astrocytoma	3	40	male	IDHwt	758	Deceased
TCGA-VM-A8CD	astrocytoma	3	58	male	IDHwt	240	Deceased
TCGA-06-5416	astrocytoma (glioblastoma)	4	23	female	NA	204	Alive
TCGA-06-5417	astrocytoma (glioblastoma)	4	45	female	NA	155	Alive
TCGA-15-1447	astrocytoma (glioblastoma)	4	36	female	NA	1618	Alive
TCGA-26-1443	astrocytoma (glioblastoma)	4	60	female	NA	217	Alive
TCGA-19-0955	astrocytoma (glioblastoma)	4	71	male	NA	358	Alive
TCGA-19-0964	astrocytoma (glioblastoma)	4	70	male	NA	103	Alive
TCGA-26-1438	astrocytoma (glioblastoma)	4	36	male	NA	305	Alive
TCGA-26-1440	astrocytoma (glioblastoma)	4	48	male	NA	296	Alive
TCGA-28-1760	astrocytoma (glioblastoma)	4	48	male	NA	143	Alive
TCGA-02-0069	astrocytoma (glioblastoma)	4	31	female	IDHwt	873	Alive
TCGA-06-0875	astrocytoma (glioblastoma)	4	61	female	IDHwt	1322	Alive
TCGA-06-0876	astrocytoma (glioblastoma)	4	72	female	IDHwt	1405	Alive
TCGA-06-1805	astrocytoma (glioblastoma)	4	28	female	IDHmut-non-codel	1031	Alive
TCGA-06-5858	astrocytoma (glioblastoma)	4	45	female	IDHwt	187	Alive
TCGA-19-2619	astrocytoma (glioblastoma)	4	55	female	IDHwt	294	Alive
TCGA-26-5139	astrocytoma (glioblastoma)	4	65	female	IDHwt	48	Alive
TCGA-26-6174	astrocytoma (glioblastoma)	4	65	female	IDHwt	71	Alive
TCGA-28-1746	astrocytoma (glioblastoma)	4	77	female	IDHwt	6	Alive
TCGA-28-1750	astrocytoma (glioblastoma)	4	40	female	IDHwt	254	Alive
TCGA-28-1751	astrocytoma (glioblastoma)	4	61	female	IDHwt	232	Alive
TCGA-28-1752	astrocytoma (glioblastoma)	4	42	female	IDHwt	258	Alive
TCGA-4W-AA9T	astrocytoma (glioblastoma)	4	54	female	IDHwt	778	Alive
TCGA-87-5896	astrocytoma (glioblastoma)	4	50	female	IDHwt	800	Alive
TCGA-02-0070	astrocytoma (glioblastoma)	4	70	male	IDHwt	762	Alive
TCGA-06-0176	astrocytoma (glioblastoma)	4	34	male	IDHwt	2768	Alive
TCGA-06-0185	astrocytoma (glioblastoma)	4	54	male	IDHwt	2246	Alive
TCGA-06-0878	astrocytoma (glioblastoma)	4	74	male	IDHwt	218	Alive
TCGA-06-5413	astrocytoma (glioblastoma)	4	67	male	IDHwt	268	Alive
TCGA-06-5414	astrocytoma (glioblastoma)	4	61	male	IDHwt	273	Alive
TCGA-06-5415	astrocytoma (glioblastoma)	4	60	male	IDHwt	260	Alive
TCGA-06-5859	astrocytoma (glioblastoma)	4	63	male	IDHwt	139	Alive
TCGA-14-1829	astrocytoma (glioblastoma)	4	57	male	IDHwt	218	Alive
TCGA-15-1446	astrocytoma (glioblastoma)	4	55	male	IDHwt	581	Alive
TCGA-19-1387	astrocytoma (glioblastoma)	4	81	male	IDHwt	181	Alive
TCGA-19-A60I	astrocytoma (glioblastoma)	4	39	male	IDHwt	541	Alive
TCGA-19-A6J5	astrocytoma (glioblastoma)	4	40	male	IDHmut-non-codel	868	Alive
TCGA-26-1442	astrocytoma (glioblastoma)	4	43	male	IDHmut-non-codel	953	Alive
TCGA-26-5132	astrocytoma (glioblastoma)	4	74	male	IDHwt	286	Alive
TCGA-26-5133	astrocytoma (glioblastoma)	4	59	male	IDHwt	452	Alive
TCGA-26-5134	astrocytoma (glioblastoma)	4	74	male	IDHwt	167	Alive
TCGA-26-6173	astrocytoma (glioblastoma)	4	57	male	IDHwt	241	Alive
TCGA-26-A7UX	astrocytoma (glioblastoma)	4	47	male	IDHwt	588	Alive
TCGA-28-1749	astrocytoma (glioblastoma)	4	73	male	IDHwt	280	Alive
TCGA-28-1757	astrocytoma (glioblastoma)	4	71	male	IDHwt	4	Alive
TCGA-41-2573	astrocytoma (glioblastoma)	4	59	male	IDHwt	272	Alive
TCGA-4W-AA9S	astrocytoma (glioblastoma)	4	69	male	IDHwt	44	Alive
TCGA-81-5911	astrocytoma (glioblastoma)	4	33	male	IDHwt	539	Alive
TCGA-02-0001	astrocytoma (glioblastoma)	4	44	female	IDHwt	358	Deceased
TCGA-02-0006	astrocytoma (glioblastoma)	4	56	female	IDHwt	558	Deceased
TCGA-02-0007	astrocytoma (glioblastoma)	4	40	female	IDHwt	705	Deceased
TCGA-02-0009	astrocytoma (glioblastoma)	4	61	female	IDHwt	322	Deceased
TCGA-02-0010	astrocytoma (glioblastoma)	4	20	female	IDHmut-non-codel	1077	Deceased
TCGA-02-0011	astrocytoma (glioblastoma)	4	18	female	IDHwt	630	Deceased
TCGA-02-0021	astrocytoma (glioblastoma)	4	43	female	IDHwt	2362	Deceased
TCGA-02-0023	astrocytoma (glioblastoma)	4	38	female	IDHwt	612	Deceased
TCGA-02-0027	astrocytoma (glioblastoma)	4	33	female	IDHwt	370	Deceased
TCGA-02-0037	astrocytoma (glioblastoma)	4	74	female	IDHwt	110	Deceased
TCGA-02-0038	astrocytoma (glioblastoma)	4	48	female	IDHwt	326	Deceased
TCGA-02-0054	astrocytoma (glioblastoma)	4	44	female	IDHwt	199	Deceased
TCGA-02-0058	astrocytoma (glioblastoma)	4	28	female	IDHmut-non-codel	254	Deceased
TCGA-02-0074	astrocytoma (glioblastoma)	4	68	female	IDHwt	310	Deceased
TCGA-02-0085	astrocytoma (glioblastoma)	4	63	female	IDHwt	1561	Deceased
TCGA-02-0086	astrocytoma (glioblastoma)	4	45	female	IDHwt	268	Deceased
TCGA-02-0258	astrocytoma (glioblastoma)	4	36	female	NA	503	Deceased
TCGA-02-0281	astrocytoma (glioblastoma)	4	78	female	NA	121	Deceased
TCGA-02-0285	astrocytoma (glioblastoma)	4	50	female	NA	422	Deceased
TCGA-02-0326	astrocytoma (glioblastoma)	4	82	female	NA	223	Deceased
TCGA-02-0330	astrocytoma (glioblastoma)	4	51	female	NA	484	Deceased
TCGA-02-0332	astrocytoma (glioblastoma)	4	46	female	NA	782	Deceased
TCGA-02-0333	astrocytoma (glioblastoma)	4	77	female	NA	133	Deceased
TCGA-02-0430	astrocytoma (glioblastoma)	4	67	female	NA	321	Deceased
TCGA-02-0451	astrocytoma (glioblastoma)	4	62	female	NA	493	Deceased
TCGA-06-0122	astrocytoma (glioblastoma)	4	84	female	IDHwt	187	Deceased
TCGA-06-0125	astrocytoma (glioblastoma)	4	63	female	IDHwt	1448	Deceased
TCGA-06-0137	astrocytoma (glioblastoma)	4	63	female	IDHwt	812	Deceased
TCGA-06-0145	astrocytoma (glioblastoma)	4	53	female	IDHwt	71	Deceased
TCGA-06-0147	astrocytoma (glioblastoma)	4	51	female	IDHwt	541	Deceased
TCGA-06-0157	astrocytoma (glioblastoma)	4	63	female	IDHwt	97	Deceased
TCGA-06-0168	astrocytoma (glioblastoma)	4	59	female	IDHwt	598	Deceased
TCGA-06-0173	astrocytoma (glioblastoma)	4	72	female	IDHwt	136	Deceased
TCGA-06-0197	astrocytoma (glioblastoma)	4	65	female	IDHwt	169	Deceased
TCGA-06-0201	astrocytoma (glioblastoma)	4	51	female	IDHwt	12	Deceased
TCGA-06-0208	astrocytoma (glioblastoma)	4	52	female	IDHwt	256	Deceased
TCGA-06-0210	astrocytoma (glioblastoma)	4	72	female	IDHwt	225	Deceased
TCGA-06-0213	astrocytoma (glioblastoma)	4	55	female	IDHwt	16	Deceased
TCGA-06-0216	astrocytoma (glioblastoma)	4	61	female	IDHwt	735	Deceased
TCGA-06-0237	astrocytoma (glioblastoma)	4	75	female	IDHwt	415	Deceased
TCGA-06-0241	astrocytoma (glioblastoma)	4	65	female	IDHwt	1481	Deceased
TCGA-06-0645	astrocytoma (glioblastoma)	4	55	female	IDHwt	175	Deceased
TCGA-06-0649	astrocytoma (glioblastoma)	4	73	female	IDHwt	64	Deceased
TCGA-06-1801	astrocytoma (glioblastoma)	4	56	female	IDHwt	360	Deceased
TCGA-06-5408	astrocytoma (glioblastoma)	4	54	female	IDHwt	357	Deceased
TCGA-06-5410	astrocytoma (glioblastoma)	4	72	female	IDHwt	108	Deceased
TCGA-06-5412	astrocytoma (glioblastoma)	4	78	female	IDHwt	138	Deceased
TCGA-06-5418	astrocytoma (glioblastoma)	4	75	female	IDHwt	83	Deceased
TCGA-06-6388	astrocytoma (glioblastoma)	4	64	female	IDHwt	159	Deceased
TCGA-06-6391	astrocytoma (glioblastoma)	4	44	female	IDHwt	45	Deceased
TCGA-08-0245	astrocytoma (glioblastoma)	4	31	female	IDHwt	1151	Deceased
TCGA-08-0246	astrocytoma (glioblastoma)	4	57	female	IDHwt	127	Deceased
TCGA-08-0345	astrocytoma (glioblastoma)	4	71	female	IDHwt	53	Deceased
TCGA-08-0354	astrocytoma (glioblastoma)	4	52	female	IDHwt	546	Deceased
TCGA-08-0355	astrocytoma (glioblastoma)	4	30	female	IDHwt	747	Deceased
TCGA-08-0356	astrocytoma (glioblastoma)	4	59	female	IDHwt	946	Deceased
TCGA-08-0359	astrocytoma (glioblastoma)	4	59	female	IDHwt	103	Deceased
TCGA-08-0375	astrocytoma (glioblastoma)	4	51	female	IDHwt	372	Deceased
TCGA-08-0380	astrocytoma (glioblastoma)	4	74	female	IDHwt	454	Deceased
TCGA-08-0514	astrocytoma (glioblastoma)	4	69	female	NA	337	Deceased
TCGA-08-0517	astrocytoma (glioblastoma)	4	34	female	NA	1785	Deceased
TCGA-08-0518	astrocytoma (glioblastoma)	4	60	female	NA	588	Deceased
TCGA-08-0524	astrocytoma (glioblastoma)	4	17	female	NA	221	Deceased
TCGA-08-0529	astrocytoma (glioblastoma)	4	56	female	NA	560	Deceased
TCGA-12-0615	astrocytoma (glioblastoma)	4	78	female	IDHwt	467	Deceased
TCGA-12-0616	astrocytoma (glioblastoma)	4	36	female	IDHwt	448	Deceased
TCGA-12-0654	astrocytoma (glioblastoma)	4	48	female	NA	231	Deceased
TCGA-12-0656	astrocytoma (glioblastoma)	4	48	female	IDHwt	2883	Deceased
TCGA-12-0692	astrocytoma (glioblastoma)	4	75	female	IDHwt	111	Deceased
TCGA-12-0775	astrocytoma (glioblastoma)	4	75	female	IDHwt	232	Deceased
TCGA-12-0780	astrocytoma (glioblastoma)	4	51	female	NA	452	Deceased
TCGA-12-0818	astrocytoma (glioblastoma)	4	45	female	IDHmut-non-codel	2791	Deceased
TCGA-12-0819	astrocytoma (glioblastoma)	4	49	female	IDHwt	754	Deceased
TCGA-12-0826	astrocytoma (glioblastoma)	4	38	female	IDHwt	845	Deceased
TCGA-12-0827	astrocytoma (glioblastoma)	4	38	female	IDHmut-non-codel	1179	Deceased
TCGA-12-1088	astrocytoma (glioblastoma)	4	53	female	IDHwt	3881	Deceased
TCGA-12-1091	astrocytoma (glioblastoma)	4	10	female	NA	1010	Deceased
TCGA-12-1093	astrocytoma (glioblastoma)	4	66	female	IDHwt	486	Deceased
TCGA-12-1095	astrocytoma (glioblastoma)	4	65	female	NA	482	Deceased
TCGA-12-1098	astrocytoma (glioblastoma)	4	75	female	NA	121	Deceased
TCGA-12-1099	astrocytoma (glioblastoma)	4	68	female	NA	126	Deceased
TCGA-12-1598	astrocytoma (glioblastoma)	4	75	female	IDHwt	476	Deceased
TCGA-12-1599	astrocytoma (glioblastoma)	4	47	female	IDHwt	781	Deceased
TCGA-12-3644	astrocytoma (glioblastoma)	4	47	female	IDHwt	1818	Deceased
TCGA-12-3646	astrocytoma (glioblastoma)	4	59	female	IDHwt	1339	Deceased
TCGA-12-3648	astrocytoma (glioblastoma)	4	61	female	IDHwt	819	Deceased
TCGA-12-3653	astrocytoma (glioblastoma)	4	34	female	IDHwt	442	Deceased
TCGA-14-0783	astrocytoma (glioblastoma)	4	36	female	NA	189	Deceased
TCGA-14-0786	astrocytoma (glioblastoma)	4	50	female	IDHwt	701	Deceased
TCGA-14-0817	astrocytoma (glioblastoma)	4	69	female	IDHwt	164	Deceased
TCGA-14-0871	astrocytoma (glioblastoma)	4	74	female	IDHwt	880	Deceased
TCGA-14-1034	astrocytoma (glioblastoma)	4	60	female	IDHwt	485	Deceased
TCGA-14-1037	astrocytoma (glioblastoma)	4	66	female	IDHwt	587	Deceased
TCGA-14-1396	astrocytoma (glioblastoma)	4	78	female	IDHwt	34	Deceased
TCGA-14-1402	astrocytoma (glioblastoma)	4	58	female	NA	975	Deceased
TCGA-14-1454	astrocytoma (glioblastoma)	4	54	female	NA	918	Deceased
TCGA-14-1459	astrocytoma (glioblastoma)	4	63	female	NA	378	Deceased
TCGA-14-1823	astrocytoma (glioblastoma)	4	58	female	IDHwt	543	Deceased
TCGA-19-1392	astrocytoma (glioblastoma)	4	72	female	NA	111	Deceased
TCGA-19-2631	astrocytoma (glioblastoma)	4	74	female	IDHwt	213	Deceased
TCGA-19-5947	astrocytoma (glioblastoma)	4	47	female	IDHwt	202	Deceased
TCGA-19-5950	astrocytoma (glioblastoma)	4	52	female	IDHwt	523	Deceased
TCGA-19-5951	astrocytoma (glioblastoma)	4	76	female	IDHwt	244	Deceased
TCGA-19-5954	astrocytoma (glioblastoma)	4	72	female	IDHwt	368	Deceased
TCGA-19-5956	astrocytoma (glioblastoma)	4	53	female	NA	684	Deceased
TCGA-19-5959	astrocytoma (glioblastoma)	4	77	female	IDHwt	511	Deceased
TCGA-26-5135	astrocytoma (glioblastoma)	4	72	female	IDHwt	270	Deceased
TCGA-26-5136	astrocytoma (glioblastoma)	4	78	female	IDHwt	577	Deceased
TCGA-27-1832	astrocytoma (glioblastoma)	4	59	female	IDHwt	300	Deceased
TCGA-27-1833	astrocytoma (glioblastoma)	4	67	female	IDHwt	737	Deceased
TCGA-27-1835	astrocytoma (glioblastoma)	4	53	female	IDHwt	648	Deceased
TCGA-27-1836	astrocytoma (glioblastoma)	4	33	female	IDHwt	914	Deceased
TCGA-27-1838	astrocytoma (glioblastoma)	4	59	female	IDHwt	350	Deceased
TCGA-27-2526	astrocytoma (glioblastoma)	4	79	female	IDHwt	87	Deceased
TCGA-28-1755	astrocytoma (glioblastoma)	4	52	female	IDHwt	47	Deceased
TCGA-41-3393	astrocytoma (glioblastoma)	4	81	female	IDHwt	135	Deceased
TCGA-41-4097	astrocytoma (glioblastoma)	4	63	female	IDHwt	6	Deceased
TCGA-41-5651	astrocytoma (glioblastoma)	4	59	female	IDHwt	460	Deceased
TCGA-RR-A6KA	astrocytoma (glioblastoma)	4	72	female	IDHwt	191	Deceased
TCGA-02-0003	astrocytoma (glioblastoma)	4	50	male	IDHwt	144	Deceased
TCGA-02-0014	astrocytoma (glioblastoma)	4	25	male	IDHmut-non-codel	2512	Deceased
TCGA-02-0015	astrocytoma (glioblastoma)	4	50	male	IDHwt	627	Deceased
TCGA-02-0016	astrocytoma (glioblastoma)	4	50	male	IDHwt	2648	Deceased
TCGA-02-0024	astrocytoma (glioblastoma)	4	35	male	IDHwt	1615	Deceased
TCGA-02-0025	astrocytoma (glioblastoma)	4	47	male	IDHwt	1300	Deceased
TCGA-02-0026	astrocytoma (glioblastoma)	4	27	male	IDHmut-non-codel	748	Deceased
TCGA-02-0033	astrocytoma (glioblastoma)	4	54	male	IDHwt	86	Deceased
TCGA-02-0034	astrocytoma (glioblastoma)	4	60	male	IDHwt	430	Deceased
TCGA-02-0048	astrocytoma (glioblastoma)	4	80	male	IDHwt	98	Deceased
TCGA-02-0052	astrocytoma (glioblastoma)	4	49	male	IDHwt	383	Deceased
TCGA-02-0068	astrocytoma (glioblastoma)	4	57	male	IDHwt	804	Deceased
TCGA-02-0071	astrocytoma (glioblastoma)	4	53	male	IDHwt	167	Deceased
TCGA-02-0075	astrocytoma (glioblastoma)	4	63	male	IDHwt	634	Deceased
TCGA-02-0079	astrocytoma (glioblastoma)	4	57	male	IDHwt	829	Deceased
TCGA-02-0099	astrocytoma (glioblastoma)	4	46	male	IDHwt	106	Deceased
TCGA-02-0115	astrocytoma (glioblastoma)	4	52	male	IDHwt	476	Deceased
TCGA-02-0266	astrocytoma (glioblastoma)	4	14	male	NA	539	Deceased
TCGA-02-0269	astrocytoma (glioblastoma)	4	68	male	NA	327	Deceased
TCGA-02-0289	astrocytoma (glioblastoma)	4	57	male	NA	432	Deceased
TCGA-02-0317	astrocytoma (glioblastoma)	4	40	male	NA	372	Deceased
TCGA-02-0321	astrocytoma (glioblastoma)	4	74	male	NA	301	Deceased
TCGA-02-0325	astrocytoma (glioblastoma)	4	61	male	NA	323	Deceased
TCGA-02-0337	astrocytoma (glioblastoma)	4	48	male	NA	764	Deceased
TCGA-02-0338	astrocytoma (glioblastoma)	4	41	male	NA	322	Deceased
TCGA-02-0339	astrocytoma (glioblastoma)	4	67	male	NA	377	Deceased
TCGA-02-0422	astrocytoma (glioblastoma)	4	50	male	NA	441	Deceased
TCGA-02-0432	astrocytoma (glioblastoma)	4	36	male	NA	1433	Deceased
TCGA-02-0440	astrocytoma (glioblastoma)	4	62	male	NA	345	Deceased
TCGA-02-0446	astrocytoma (glioblastoma)	4	61	male	NA	282	Deceased
TCGA-06-0124	astrocytoma (glioblastoma)	4	67	male	IDHwt	620	Deceased
TCGA-06-0126	astrocytoma (glioblastoma)	4	86	male	IDHwt	211	Deceased
TCGA-06-0127	astrocytoma (glioblastoma)	4	67	male	IDHwt	121	Deceased
TCGA-06-0128	astrocytoma (glioblastoma)	4	66	male	IDHmut-non-codel	691	Deceased
TCGA-06-0129	astrocytoma (glioblastoma)	4	30	male	IDHmut-non-codel	1024	Deceased
TCGA-06-0130	astrocytoma (glioblastoma)	4	54	male	IDHwt	394	Deceased
TCGA-06-0133	astrocytoma (glioblastoma)	4	64	male	IDHwt	435	Deceased
TCGA-06-0138	astrocytoma (glioblastoma)	4	43	male	IDHwt	737	Deceased
TCGA-06-0139	astrocytoma (glioblastoma)	4	40	male	IDHwt	362	Deceased
TCGA-06-0141	astrocytoma (glioblastoma)	4	62	male	IDHwt	313	Deceased
TCGA-06-0143	astrocytoma (glioblastoma)	4	58	male	IDHwt	357	Deceased
TCGA-06-0148	astrocytoma (glioblastoma)	4	76	male	IDHwt	307	Deceased
TCGA-06-0152	astrocytoma (glioblastoma)	4	68	male	IDHwt	375	Deceased
TCGA-06-0154	astrocytoma (glioblastoma)	4	54	male	IDHwt	424	Deceased
TCGA-06-0156	astrocytoma (glioblastoma)	4	57	male	NA	178	Deceased
TCGA-06-0158	astrocytoma (glioblastoma)	4	73	male	IDHwt	329	Deceased
TCGA-06-0166	astrocytoma (glioblastoma)	4	51	male	IDHwt	178	Deceased
TCGA-06-0169	astrocytoma (glioblastoma)	4	68	male	IDHwt	100	Deceased
TCGA-06-0171	astrocytoma (glioblastoma)	4	65	male	IDHwt	399	Deceased
TCGA-06-0174	astrocytoma (glioblastoma)	4	54	male	IDHwt	98	Deceased
TCGA-06-0178	astrocytoma (glioblastoma)	4	38	male	IDHmut-non-codel	2681	Deceased
TCGA-06-0184	astrocytoma (glioblastoma)	4	63	male	IDHwt	2126	Deceased
TCGA-06-0187	astrocytoma (glioblastoma)	4	69	male	IDHwt	828	Deceased
TCGA-06-0188	astrocytoma (glioblastoma)	4	71	male	IDHwt	1356	Deceased
TCGA-06-0189	astrocytoma (glioblastoma)	4	55	male	IDHwt	469	Deceased
TCGA-06-0190	astrocytoma (glioblastoma)	4	62	male	IDHwt	317	Deceased
TCGA-06-0192	astrocytoma (glioblastoma)	4	58	male	IDHwt	1185	Deceased
TCGA-06-0195	astrocytoma (glioblastoma)	4	63	male	IDHwt	225	Deceased
TCGA-06-0206	astrocytoma (glioblastoma)	4	40	male	IDHwt	233	Deceased
TCGA-06-0209	astrocytoma (glioblastoma)	4	76	male	IDHwt	232	Deceased
TCGA-06-0211	astrocytoma (glioblastoma)	4	47	male	IDHwt	360	Deceased
TCGA-06-0214	astrocytoma (glioblastoma)	4	66	male	IDHwt	457	Deceased
TCGA-06-0219	astrocytoma (glioblastoma)	4	67	male	IDHwt	22	Deceased
TCGA-06-0221	astrocytoma (glioblastoma)	4	31	male	IDHmut-non-codel	603	Deceased
TCGA-06-0238	astrocytoma (glioblastoma)	4	46	male	IDHwt	405	Deceased
TCGA-06-0644	astrocytoma (glioblastoma)	4	71	male	IDHwt	384	Deceased
TCGA-06-0646	astrocytoma (glioblastoma)	4	60	male	IDHwt	175	Deceased
TCGA-06-0648	astrocytoma (glioblastoma)	4	77	male	IDHwt	298	Deceased
TCGA-06-0686	astrocytoma (glioblastoma)	4	53	male	IDHwt	432	Deceased
TCGA-06-0743	astrocytoma (glioblastoma)	4	69	male	IDHwt	803	Deceased
TCGA-06-0744	astrocytoma (glioblastoma)	4	66	male	IDHwt	1426	Deceased
TCGA-06-0745	astrocytoma (glioblastoma)	4	59	male	IDHwt	239	Deceased
TCGA-06-0747	astrocytoma (glioblastoma)	4	53	male	IDHwt	82	Deceased
TCGA-06-0749	astrocytoma (glioblastoma)	4	50	male	IDHwt	82	Deceased
TCGA-06-0750	astrocytoma (glioblastoma)	4	43	male	IDHwt	28	Deceased
TCGA-06-0879	astrocytoma (glioblastoma)	4	52	male	IDHwt	1229	Deceased
TCGA-06-0882	astrocytoma (glioblastoma)	4	30	male	IDHwt	632	Deceased
TCGA-06-1084	astrocytoma (glioblastoma)	4	54	male	IDHwt	728	Deceased
TCGA-06-1086	astrocytoma (glioblastoma)	4	42	male	NA	208	Deceased
TCGA-06-1087	astrocytoma (glioblastoma)	4	75	male	IDHwt	123	Deceased
TCGA-06-1800	astrocytoma (glioblastoma)	4	61	male	IDHwt	815	Deceased
TCGA-06-5411	astrocytoma (glioblastoma)	4	51	male	IDHwt	254	Deceased
TCGA-06-5856	astrocytoma (glioblastoma)	4	58	male	IDHwt	114	Deceased
TCGA-06-6390	astrocytoma (glioblastoma)	4	58	male	IDHwt	164	Deceased
TCGA-08-0244	astrocytoma (glioblastoma)	4	62	male	IDHwt	690	Deceased
TCGA-08-0346	astrocytoma (glioblastoma)	4	69	male	IDHwt	256	Deceased
TCGA-08-0347	astrocytoma (glioblastoma)	4	50	male	IDHwt	782	Deceased
TCGA-08-0348	astrocytoma (glioblastoma)	4	63	male	IDHwt	370	Deceased
TCGA-08-0349	astrocytoma (glioblastoma)	4	46	male	IDHwt	298	Deceased
TCGA-08-0350	astrocytoma (glioblastoma)	4	32	male	IDHwt	889	Deceased
TCGA-08-0351	astrocytoma (glioblastoma)	4	40	male	IDHwt	1987	Deceased
TCGA-08-0352	astrocytoma (glioblastoma)	4	79	male	IDHwt	39	Deceased
TCGA-08-0353	astrocytoma (glioblastoma)	4	58	male	IDHwt	256	Deceased
TCGA-08-0357	astrocytoma (glioblastoma)	4	49	male	IDHwt	1143	Deceased
TCGA-08-0358	astrocytoma (glioblastoma)	4	50	male	IDHwt	678	Deceased
TCGA-08-0385	astrocytoma (glioblastoma)	4	71	male	NA	82	Deceased
TCGA-08-0386	astrocytoma (glioblastoma)	4	74	male	IDHwt	548	Deceased
TCGA-08-0389	astrocytoma (glioblastoma)	4	59	male	IDHwt	467	Deceased
TCGA-08-0390	astrocytoma (glioblastoma)	4	69	male	IDHwt	425	Deceased
TCGA-08-0392	astrocytoma (glioblastoma)	4	60	male	IDHwt	22	Deceased
TCGA-08-0509	astrocytoma (glioblastoma)	4	63	male	NA	382	Deceased
TCGA-08-0510	astrocytoma (glioblastoma)	4	75	male	NA	130	Deceased
TCGA-08-0512	astrocytoma (glioblastoma)	4	48	male	NA	1282	Deceased
TCGA-08-0516	astrocytoma (glioblastoma)	4	14	male	NA	596	Deceased
TCGA-08-0520	astrocytoma (glioblastoma)	4	70	male	NA	327	Deceased
TCGA-08-0521	astrocytoma (glioblastoma)	4	17	male	NA	146	Deceased
TCGA-08-0525	astrocytoma (glioblastoma)	4	52	male	NA	486	Deceased
TCGA-08-0531	astrocytoma (glioblastoma)	4	64	male	NA	230	Deceased
TCGA-12-0618	astrocytoma (glioblastoma)	4	49	male	IDHwt	395	Deceased
TCGA-12-0619	astrocytoma (glioblastoma)	4	60	male	IDHwt	1062	Deceased
TCGA-12-0620	astrocytoma (glioblastoma)	4	57	male	IDHwt	318	Deceased
TCGA-12-0657	astrocytoma (glioblastoma)	4	69	male	IDHwt	3	Deceased
TCGA-12-0662	astrocytoma (glioblastoma)	4	51	male	IDHwt	1161	Deceased
TCGA-12-0670	astrocytoma (glioblastoma)	4	60	male	IDHwt	790	Deceased
TCGA-12-0688	astrocytoma (glioblastoma)	4	74	male	IDHwt	811	Deceased
TCGA-12-0691	astrocytoma (glioblastoma)	4	63	male	IDHwt	369	Deceased
TCGA-12-0703	astrocytoma (glioblastoma)	4	46	male	NA	620	Deceased
TCGA-12-0707	astrocytoma (glioblastoma)	4	55	male	IDHwt	864	Deceased
TCGA-12-0769	astrocytoma (glioblastoma)	4	52	male	NA	458	Deceased
TCGA-12-0772	astrocytoma (glioblastoma)	4	46	male	NA	1638	Deceased
TCGA-12-0773	astrocytoma (glioblastoma)	4	24	male	IDHwt	1315	Deceased
TCGA-12-0776	astrocytoma (glioblastoma)	4	52	male	NA	296	Deceased
TCGA-12-0778	astrocytoma (glioblastoma)	4	53	male	IDHwt	454	Deceased
TCGA-12-0820	astrocytoma (glioblastoma)	4	40	male	IDHwt	562	Deceased
TCGA-12-0821	astrocytoma (glioblastoma)	4	62	male	IDHwt	323	Deceased
TCGA-12-0822	astrocytoma (glioblastoma)	4	46	male	IDHwt	715	Deceased
TCGA-12-0828	astrocytoma (glioblastoma)	4	57	male	IDHwt	272	Deceased
TCGA-12-0829	astrocytoma (glioblastoma)	4	75	male	IDHwt	626	Deceased
TCGA-12-1089	astrocytoma (glioblastoma)	4	64	male	IDHwt	177	Deceased
TCGA-12-1090	astrocytoma (glioblastoma)	4	58	male	NA	231	Deceased
TCGA-12-1092	astrocytoma (glioblastoma)	4	58	male	IDHwt	661	Deceased
TCGA-12-1094	astrocytoma (glioblastoma)	4	56	male	NA	372	Deceased
TCGA-12-1096	astrocytoma (glioblastoma)	4	55	male	NA	277	Deceased
TCGA-12-1097	astrocytoma (glioblastoma)	4	61	male	NA	442	Deceased
TCGA-12-1600	astrocytoma (glioblastoma)	4	86	male	IDHwt	448	Deceased
TCGA-12-1602	astrocytoma (glioblastoma)	4	58	male	IDHwt	206	Deceased
TCGA-12-3649	astrocytoma (glioblastoma)	4	76	male	IDHwt	463	Deceased
TCGA-12-3650	astrocytoma (glioblastoma)	4	46	male	IDHwt	333	Deceased
TCGA-12-3651	astrocytoma (glioblastoma)	4	77	male	IDHwt	386	Deceased
TCGA-12-3652	astrocytoma (glioblastoma)	4	60	male	IDHwt	1062	Deceased
TCGA-14-0787	astrocytoma (glioblastoma)	4	69	male	IDHwt	68	Deceased
TCGA-14-0789	astrocytoma (glioblastoma)	4	54	male	IDHwt	342	Deceased
TCGA-14-0813	astrocytoma (glioblastoma)	4	78	male	IDHwt	41	Deceased
TCGA-14-0867	astrocytoma (glioblastoma)	4	67	male	IDHwt	62	Deceased
TCGA-14-1401	astrocytoma (glioblastoma)	4	54	male	NA	114	Deceased
TCGA-14-1451	astrocytoma (glioblastoma)	4	39	male	IDHwt	703	Deceased
TCGA-14-1452	astrocytoma (glioblastoma)	4	60	male	NA	216	Deceased
TCGA-14-1453	astrocytoma (glioblastoma)	4	69	male	IDHwt	35	Deceased
TCGA-14-1455	astrocytoma (glioblastoma)	4	61	male	IDHwt	28	Deceased
TCGA-14-1458	astrocytoma (glioblastoma)	4	54	male	IDHmut-non-codel	203	Deceased
TCGA-14-1794	astrocytoma (glioblastoma)	4	59	male	IDHwt	30	Deceased
TCGA-14-1795	astrocytoma (glioblastoma)	4	66	male	IDHwt	60	Deceased
TCGA-14-1821	astrocytoma (glioblastoma)	4	31	male	IDHmut-non-codel	541	Deceased
TCGA-14-1825	astrocytoma (glioblastoma)	4	70	male	IDHwt	232	Deceased
TCGA-14-1827	astrocytoma (glioblastoma)	4	51	male	IDHwt	179	Deceased
TCGA-15-0742	astrocytoma (glioblastoma)	4	65	male	IDHwt	419	Deceased
TCGA-15-1444	astrocytoma (glioblastoma)	4	21	male	IDHmut-non-codel	1537	Deceased
TCGA-15-1449	astrocytoma (glioblastoma)	4	65	male	NA	404	Deceased
TCGA-19-1386	astrocytoma (glioblastoma)	4	51	male	IDHwt	276	Deceased
TCGA-19-5952	astrocytoma (glioblastoma)	4	62	male	IDHwt	575	Deceased
TCGA-19-5953	astrocytoma (glioblastoma)	4	58	male	IDHwt	144	Deceased
TCGA-19-5955	astrocytoma (glioblastoma)	4	83	male	IDHwt	54	Deceased
TCGA-19-5958	astrocytoma (glioblastoma)	4	56	male	IDHwt	428	Deceased
TCGA-19-5960	astrocytoma (glioblastoma)	4	56	male	IDHwt	455	Deceased
TCGA-26-1439	astrocytoma (glioblastoma)	4	63	male	IDHwt	422	Deceased
TCGA-26-1799	astrocytoma (glioblastoma)	4	68	male	IDHwt	285	Deceased
TCGA-27-1830	astrocytoma (glioblastoma)	4	57	male	IDHwt	154	Deceased
TCGA-27-1831	astrocytoma (glioblastoma)	4	66	male	IDHwt	505	Deceased
TCGA-27-1834	astrocytoma (glioblastoma)	4	56	male	IDHwt	1233	Deceased
TCGA-27-1837	astrocytoma (glioblastoma)	4	36	male	IDHwt	427	Deceased
TCGA-27-2518	astrocytoma (glioblastoma)	4	52	male	IDHwt	753	Deceased
TCGA-27-2519	astrocytoma (glioblastoma)	4	48	male	IDHwt	550	Deceased
TCGA-27-2521	astrocytoma (glioblastoma)	4	34	male	IDHmut-non-codel	510	Deceased
TCGA-27-2523	astrocytoma (glioblastoma)	4	63	male	IDHwt	489	Deceased
TCGA-27-2524	astrocytoma (glioblastoma)	4	56	male	IDHwt	231	Deceased
TCGA-27-2527	astrocytoma (glioblastoma)	4	81	male	IDHwt	438	Deceased
TCGA-27-2528	astrocytoma (glioblastoma)	4	62	male	IDHwt	480	Deceased
TCGA-41-2572	astrocytoma (glioblastoma)	4	67	male	IDHwt	406	Deceased
TCGA-41-2575	astrocytoma (glioblastoma)	4	75	male	IDHwt	290	Deceased
TCGA-41-3392	astrocytoma (glioblastoma)	4	88	male	IDHwt	30	Deceased
TCGA-41-3915	astrocytoma (glioblastoma)	4	48	male	IDHwt	360	Deceased
TCGA-81-5910	astrocytoma (glioblastoma)	4	64	male	IDHwt	49	Deceased
TCGA-OX-A56R	astrocytoma (glioblastoma)	4	68	male	IDHwt	180	Deceased
